# Supplementary material for: Transfer after Working Memory Updating Training
Source: PLoS One. 2015 Sep 25;10(9):e0138734. doi: 10.1371/journal.pone.0138734 (PMC4583509; doi:10.1371/journal.pone.0138734)
Supplement: S1 Dataset — (XLSX) [file pone.0138734.s001.xlsx]

## Sheet: Sheet1
Participant	Group_1WMTraining_2AControl	SUT_Updating Effect_1	SUT_Updating Effect_2	Nback_Effect_1	Nback_Effect_2	WM_Updating_Composite_1	WM_Updating_Composite_2	Active_WM_Capacity_1	Active_WM_Capacity_2	Passive_WM_Capacity_1	Passive_WM_Capacity_2	Set_Shifting_Composite_1	Set_Shifting_Composite_2	Dual_task_performance_1	Dual_task_performance_2	CFIT_1	CFIT_2
2129	2	28	19.3333	0.2604	2.3438	-1.1734	-1.776	15	15	17	19	2.3058	3.9282			14	18
2566	1	32	6.6667	3.125	0.2604			15	21	19	22	-0.45	-1.3658	-1.2483	1.6947	14	15
2611	1	37.3333	11.3333	15.1042	2.8646	-1.262	-0.8924	12	16	18	17	0.0998	-0.2581	-5.161	-0.3399	17	17
2847	1	16	4	18.2292	0	0.8339	1.1003	19	21	21	23	1.7109	0.5262	1.7897	2.6826	20	18
2922	2	30	22.6667	15.625	13.5417	-0.1402	0.4158	18	16	17	20	1.8347	2.7059	3.2494	1.3736	14	19
3554	2	20	32	15.625	9.6354	-0.2583	-2.6683	15	17	21	19	0.1119	1.608	0.1255	1.8761	15	10
3974	1	30.6667	14	3.3854	-0.2604	1.1291	2.2611	22	25	23	26	-0.8775	-0.8071	3.7357	3.1857	15	17
4024	1	33.3333	12.6667	22.3958	12.7604	-0.5535	0.693	20	20	20	28	-1.4956	-2.4505	1.7925	2.8422	16	15
4175	2	35.3333	20	3.125	4.6875	-0.1697	-0.9356	18	16	17	19	1.9646	4.2931	-1.6277	-2.9644	15	17
4244	2	36.6667	17.3333	30.9896	6.25	-0.4059	-1.0743	18	17	19	21	-1.2156	-0.8505	-2.7318	0.343	10	19
4946	1	33.3333	13.3333	19.7917	6.25	0.3026	-1.6548	15	18	16	18	1.2862	-1.6929	-0.0266	-7.1007	13	18
5310	2					-1.8819	0.0606	17	19	16	23	0.555	-0.1826	-6.2187	-2.2526	15	15
6160	2			15.3646	3.125	1.011	0.104	13	14	18	17	0.9394	0.9575	-1.41	-6.8393	10	12
6271	2	11.3333	3.3333			1.2472	0.0088	18	18	19	18	-0.6781	2.591	-4.1781	-3.0432	18	18
6522	1	22.6667	9.3333	17.1875	7.2917	-1.1439	-0.2946	17	24	18	18	-1.9196	-0.9469	0.2069	-0.5811	15	17
6638	1	24	10.6667	4.6875	-0.5208	0.1845	2.0878	22	22	20	22	2.1249	0.2565	0.584	2.655	17	17
7122	2	32	22.6667	3.125	0.2604	-0.4945	0.3119	17	14	20	21	-3.0063	-1.7639	-0.7193	0.8009	15	11
7197	2	10.6667	20	2.0833	0.2604	0.0074	-0.1299	19	24	21	23	-1.5801	-0.78	1.7147	2.0272	16	17
7207	2	14	5.3333	9.8958	2.8646	-0.9963	1.0916	17	21	21	21	-2.5614	-1.1825	-0.4248	0.0835	14	19
7324	1	16	2	10.1563	0.2604	-0.5535	-0.4246	20	24	23	20	0.4709	-1.4658	2.5885	3.2091	19	18
7584	1	20	4.6667	6.25	1.3021			18	19	25	26	0.4684	-0.0607			20	19
7689	2	44	26	14.0625	3.6458	1.4834	-0.6236	15	18	19	20	-0.7106	-0.404	-1.977	-2.0092	17	15
9036	1	23.3333	16.6667	6.7708	2.3438	0.3026	0.9616			19	21	3.3885	0.5263	-0.1492	1.4142	16	12
9263	2	26.6667	29.3333	0.2604	-0.2604	1.4834	0.3292	16	12	17	17	-0.1549	1.3252	3.7534	-3.876	15	14
9294	1	8	12	16.9271	4.6875	0.214	0.5459	24	18	24	25	0.8184	-0.5962	-0.5868	-1.9817	12	17
9347	1	24.6667	4.6667	8.3333	0.5208	1.631	1.8279	21	25	23	29	1.3429	-0.2793	-2.6967	2.6249	14	17
9510	2	28.6667	22.6667	15.3646	11.4583	1.1587	1.0396	21	23	23	18	-2.266	-1.4098	1.2412	1.0815	18	19
9518	1	16.6667	4.6667	11.1979	-0.7813	0.5387	1.6547	23	25	26	24	0.1268	1.7275	4.6169	1.5357	18	20
9756	2	34	28.6667	17.9688	19.2708	-3.2399	-3.7683	18	15	19	19					7	14
9794	1	35.3333	21.3333	5.9896	-2.3438			14	13	21	17	-0.6413	-1.6594			10	9
9896	2	20	22			0.7454	-0.2513	22	19	21	18	-1.9923	-2.2895	3.7577	1.5584	19	18
